# Supplementary material for: The epidemiological characteristics and spatio-temporal analysis of childhood hand, foot and mouth disease in Korea, 2011-2017
Source: PLoS One. 2020 Jan 13;15(1):e0227803. doi: 10.1371/journal.pone.0227803 (PMC6957343; doi:10.1371/journal.pone.0227803)
Supplement: S1 Table — (XLSX) [file pone.0227803.s001.xlsx]

## Sheet: HFMD_Korea
District		All cases														Hospitalized cases
		2011		2012		2013		2014		2015		2016		2017		2011		2012		2013		2014		2015		2016		2017
		Cluster	RR	Cluster	RR	Cluster	RR	Cluster	RR	Cluster	RR	Cluster	RR	Cluster	RR	Cluster	RR	Cluster	RR	Cluster	RR	Cluster	RR	Cluster	RR	Cluster	RR	Cluster	RR
Seoul	Jongno-gu		1.48222	3	1.37568		1.14297	3	0.714225	2	1.17594		0.956943	3	0.899417		1.39058		1.51823		1.76264	8	1.3545		0.873724		1.00064		1.31889
Seoul	Jung-gu	1	0.950308	3	0.779708	2	0.928484		0.713901	2	0.813344		0.944566	3	1.34631	4	1.01431	4	1.86931	4	2.38827	5	1.20944	4	1.41972	4	1.4873	5	1.62217
Seoul	Yongsan-gu	1	1.483	3	1.24002	2	1.288		0.986845	2	1.02657		0.875452	3	0.993141	4	3.47823	4	3.01513	4	2.26321	5	1.67962	4	1.70609	4	1.57039	5	1.7398
Seoul	Seongdong-gu	1	1.05522	3	0.634702		0.696078	2	0.752463	2	0.84268	2	0.876751	3	1.19494	4	0.281657		0.0726002	4	0.178617		0.105932		0.288012	4	0.156854		0.192348
Seoul	Gwangjin-gu	1	1.05659	3	0.653198		0.759392	2	0.597484		0.783412	2	0.771932	3	0.922823		0.282639		0.548556		0.251071		0.189515		0.298087		0.433521		0.162839
Seoul	Dongdaemun-gu	1	1.28024	3	0.626636		0.95969	2	0.816726	2	0.847116	2	0.994945	3	0.967773		1.00979		0.523351		0.693381		0.268116		0.356312		0.52688		0.386624
Seoul	Jungnang-gu	1	1.29267	3	0.892896		1.05137	2	1.04677	2	1.07423	2	1.12868	3	0.901738		0.82336		0.198767		0.1213		0.218434		0.166972		0.154403		0.0920158
Seoul	Seongbuk-gu	1	0.756724	3	0.535235		0.678517		0.570536	2	0.778077		0.739744	3	0.786317		0.314289		0.149557		0.139149		0.102705		0.116442		0.10152		0.0799698
Seoul	Gangbuk-gu	1	0.814592	3	0.438905		0.557921	3	0.817898	2	0.888733		0.759022	3	0.62757		0		0		0		0		0		0		0
Seoul	Dobong-gu	1	1.20508	3	0.964332		1.25278	2	1.14366	2	1.03433	2	1.28214	3	1.3841		0.338685		0.257914		0.253406	9	0.095587		0.10061		0.239437		0.140584
Seoul	Nowon-gu	1	1.43846	3	1.05769		0.671249	2	0.843213	2	1.06285	2	1.3165	3	1.40513		0.840213		0.567424		0.315063	9	0.37094		0.2715		0.438806		0.212596
Seoul	Eunpyeong-gu		0.696914	3	0.486331		0.567317	3	0.678879	2	0.497983		0.606185	3	0.650736		0.0580019		0.0212178		0.0884837		0.0244844		0.0434341		0.00860486		0
Seoul	Seodaemun-gu		1.29232	3	1.37737		1.36259	3	1.0436	2	1.05532		0.891601	3	1.36891	4	1.06494		0.58122		0.519306		0.294808		0.386318		0.214185		0.1817
Seoul	Mapo-gu	2	1.41074	3	1.37082	2	1.13496	3	0.889988	2	1.20306		0.842284	3	0.859643		0		0		0		0		0		0		0
Seoul	Yangcheon-gu	2	1.21022	3	1.01413	2	0.765335	3	0.703196	2	0.845752	4	0.794522		0.792694		0.369657		0.115916		0.46283		0.219249		0.30619		0.382968		0.499416
Seoul	Gangseo-gu	2	1.02247	3	0.834788	2	0.948831	3	1.01968	2	1.2489		0.827405	3	1.13724		0.0627018		0		0		0		0.0165723		0.0131361		0.0518496
Seoul	Guro-gu	2	0.994657		0.887667	2	1.04228	3	1.00693	2	1.51888	4	1.13329		1.29138		0.348488		0.106913		0.502659		0.493384		0.540956		0.514454		0.636133
Seoul	Geumcheon-gu	2	0.804408		0.447663	2	0.466962	3	0.381949		0.423492	4	0.574864		0.519789		0.0436949		0		0		0		0		0		0
Seoul	Yeongdeungpo-gu	2	1.05141	3	0.743224	2	0.924909	3	0.687699	2	0.905183	4	0.861649	3	0.764711	4	2.45491		1.09016	4	1.15539	6	0.974466	5	1.30232	4	1.21115	4	2.32667
Seoul	Dongjak-gu	2	1.10417	3	0.732926	2	0.814021	3	0.630708		0.829171		0.821787		0.767017	4	0.912528		0.620735	4	0.886898		0.453165		0.721725	4	0.444121		0.507869
Seoul	Gwanak-gu	2	1.25915		0.77284	2	1.20374		0.817756		1.07724	4	0.926535		1.37771		0		0		0.219735		0.196517		0.199814		0.138529		0.150379
Seoul	Seocho-gu	1	1.00555		0.709921	2	0.873388		0.648746	3	0.807284		0.493582		0.617512		0.632177		0.0955081		0.191976		0.172717		0.26871		0.114537		0.138769
Seoul	Gangnam-gu	1	1.08101	3	0.648861	2	0.871908	2	0.83904		0.789557	2	0.717406	3	1.18255		0.409728		0.150658		0.316362		0.187483		0.237192		0.0938845		0.331805
Seoul	Songpa-gu	1	0.95456		0.749897		0.720816	2	0.712314	3	0.902899	2	0.676619	3	0.647455		0.176993		0.0922354		0.0216058		0.0628422		0.0755506		0.0538849		0.0121596
Seoul	Gangdong-gu	1	1.57099	3	1.76719		0.946612	2	0.949587		0.905062	2	1.07372	3	1.09916		0.57561		0.343548		0.260689		0.293033		0.181271		0.377787		0.978009
Busan	Jung-gu	3	2.18591	1	1.00975	1	2.41632	1	3.29208		1.90551	1	1.86573		0.665737	1	3.78358	1	1.44471	1	1.82308	1	1.2976	1	0.3824	1	1.06128	1	0
Busan	Seo-gu	3	0.993145	1	0.741102	1	0.861004	1	0.916657		0.672529	1	1.2512		0.412114	1	8.47557	1	3.08167	1	2.11476	1	3.85638	1	1.95515	1	3.32702	1	1.15387
Busan	Dong-gu	3	1.2624	1	3.36704	1	2.73783	1	3.8403		3.06848	1	4.58049		2.04054	1	7.21663	1	13.073	1	10.7552	1	9.11299	1	5.60218	1	8.8388	1	1.82395
Busan	Yeongdo-gu	3	1.0345	1	1.36407	1	1.11087	1	1.08618		0.786551	1	1.04733		0.918467	1	1.45047	1	0.777451	1	1.13044	1	1.00582	1	0.725495	1	1.72789	1	1.34166
Busan	Busanjin-gu	3	1.04966	1	1.15499	1	1.05548	1	1.19358		1.05472	1	1.63866		1.28831	1	1.54647	1	2.098	1	2.08789	1	2.82362	1	2.26703	1	3.31464	1	3.24069
Busan	Dongnae-gu	3	1.05937	1	1.47811	1	1.52034	1	1.43088		1.32785	1	1.88661		0.874614	1	1.44509	1	2.22481	1	2.50469	1	3.60165	1	2.71857	1	3.00244		1.53809
Busan	Nam-gu	3	0.946918	1	1.42823	1	1.30577	1	1.69745		0.824726	1	1.25088		0.723178	1	2.20647	1	5.26492	1	4.06404	1	4.96088	1	1.90196	1	1.85138		1.4764
Busan	Buk-gu	3	0.895234	1	1.12824	1	0.932455	1	1.34216		0.815554	1	1.26813		0.730417	1	0.93867	1	1.39323	1	1.65926	1	2.54511	1	1.32279	1	2.17919		1.14036
Busan	Haeundae-gu	3	0.915685	1	1.00531	1	1.09699	1	1.19743		1.07722	1	1.17837		0.939504		0.642187	1	1.07991	1	1.7654	1	2.33764	1	1.80545	1	2.37088		2.35922
Busan	Saha-gu	3	1.08703	1	1.04712	1	0.998949	1	1.45991		1.2211	1	1.32919		0.811148	1	1.40884	1	1.92826	1	3.17019	8	3.41696	1	2.73058	1	2.71169	1	2.72239
Busan	Geumjeong-gu	3	1.11956	1	1.56073	1	1.14342	1	1.14038		1.56541	1	1.34276		1.43022		0.612641	1	1.57409	1	0.656575	1	0.802391	1	0.663513	1	0.284536		0.223649
Busan	Gangseo-gu	3	0.376704	1	0.170684	1	0.132121	1	0.17708		0.203543	1	0.882563	2	1.59911	1	1.64804	1	0.613848	1	0.371728	1	2.32208	1	0.436277	1	0.981197	1	2.40223
Busan	Yeonje-gu	3	0.861555	1	0.971321	1	0.928797	1	0.891952		0.429323	1	0.788357		0.273376	1	0.402747	1	0.563761	1	0.605043	1	0.502385	1	0.222351	1	0.529298		0.214543
Busan	Suyeong-gu	3	1.69959	1	1.51483	1	1.48483	1	1.76372		1.47333	1	1.36859		1.17243	1	8.59095	1	3.02922	1	2.62983	1	4.11019	1	1.90746	1	2.88567		2.39357
Busan	Sasang-gu	3	0.757468	1	1.0529	1	0.882282	1	0.890206		0.847404	1	0.766452		0.677221	1	2.25196	1	1.77351	1	1.58601	1	1.48494	1	2.20502	1	2.31886	1	2.93128
Busan	Gijang-gun	3	1.32258	1	1.8271	1	1.5394	1	1.27475		0.632455	1	1.19499		0.400868		3.09351	1	5.44075	1	2.91474	1	4.23706	1	1.97107	1	3.22702		0.924132
Busan	Jung-gu	3	0.708705	1	0.449389	1	1.35095	1	0.805571	1	0.364399	1	1.59372		1.26817	2	4.85123	1	2.22742	1	5.43623	1	1.60636		0.760687		2.6592	3	2.04386
Busan	Dong-gu	3	0.852102	1	1.06395	1	1.69131	1	1.78921	1	1.29591	1	1.42023		1.21447	2	1.89963		1.91099		2.16201		1.77376		0.416787		1.29595	3	0.670533
Busan	Seo-gu	3	0.788301	1	0.413823	1	1.42697	1	1.25661	1	0.393149	1	0.875332		0.444219	2	2.49711	1	1.57843	1	3.99486	1	3.31205		1.2804		1.94868	3	0.696489
Busan	Nam-gu	3	0.334234	1	0.291256	1	2.21833	1	2.02186	1	2.0213	1	1.7054	2	2.4244	2	0.154509	1	0.349012	1	10.1522	1	8.45484	1	8.38323	1	5.4573	3	3.3968
Busan	Buk-gu	3	0.945068	1	0.874086	1	1.29127	1	1.37776	1	0.771974		1.0644		0.827148	2	0.540061		0.144224		0.0740501		0.506286		0.191333		0.975526	3	0.666106
Busan	Suseong-gu	3	0.954431	1	0.846879	1	1.69018	1	1.90389	1	1.01133	1	1.48572		0.8965	2	1.19891	1	2.39701	1	5.79171	1	6.20717		3.40875		3.71773	3	2.65529
Busan	Dalseo-gu	3	1.46802	1	1.92029	1	2.21465	1	1.72557	1	1.53955	1	1.4407	2	1.10923	2	3.3105	1	3.72819	1	4.92096	1	2.59414	1	2.47448	1	1.8961	3	1.76654
Busan	Dalseong-gun	3	0.551757	1	0.758174	1	1.22161	1	1.17835	1	0.439256	1	0.870512	2	0.701277	1	0.241593	1	0.267842	1	0.74816	1	0.232529	1	0.296515	1	0.605203		0.37533
Incheon	Jung-gu	2	0.906876		0.735801		1.53792	3	0.947144		0.566337	4	0.703649		0.3869	3	2.0435		1.29069	5	1.80422	7	0.670178		0.528517		1.229		0.370084
Incheon	Dong-gu	2	0.346483		0.248929		0.668631	3	0.719062		0.601433	4	0.600727		0.464267	3	0		0.623489		0.454203	7	0.603753		1.50949		0.651917		2.52727
Incheon	Nam-gu	2	0.702151		0.65061		1.01179	3	0.804391		0.436627	4	0.634399		0.444105	3	0.661921		0.335305		0.842344	7	0.622624		0.315603		0.0936703		0.160198
Incheon	Yeonsu-gu	2	0.525136		0.438478		0.541036	3	0.550852		0.386204	4	0.449425		0.410435	3	0.0320596		0		0.138203	7	0.114777		0.0852223		0.0788103		0
Incheon	Namdong-gu	2	0.846525		0.67232	2	1.04291	3	0.818786		0.780781	4	0.564753		0.620437	3	0.592957		0.510573		0.537985	7	0.599587		0.65933		0.37773		0.396746
Incheon	Bupyeong-gu	2	0.905825		0.596424		0.782316	3	0.662269		0.702133	4	0.603273		0.610354	3	0.236328		0.0359218		0.191702	7	0.074217		0.179678		0.227997		0.105163
Incheon	Gyeyang-gu	2	0.785736		0.539394		0.697537	3	0.60786	2	0.420096	4	0.605714		0.576263		0.741237		0.424795		0.401033	7	0.416418		0.178131		0.223632		0.157951
Incheon	Seo-gu	2	1.18028		0.855237		1.10422	3	0.972794	2	1.14593	4	0.961821		0.945786		0.605113	6	0.542822		0.284971	7	0.493517		0.384928		0.642731		0.574527
Incheon	Ganghwa-gun		0.354168		0.0983261		0.160021	3	0.357564	2	0.150696		0.40967		0.191153		0		0	5	0		0		0		0		0
Incheon	Ongjin-gun		0.276441		0.121586		0.487435		0.143647		0.0211162		0.49889		0		0		0		0		0		0		0		0
Gwangju	Dong-gu	4	0.0829661	4	0.161218		0.301481		0.268162	1	0.375313	3	0.729962	2	1.47538	1	0.987835		0.525856	2	0.98507	1	0.297229	1	0.879999	1	2.49716	1	4.7614
Gwangju	Seo-gu	4	0.913664	4	1.22265		1.36156		1.58352	1	1.68121	3	1.20865	2	1.27036	1	1.53875		1.83739	2	2.45568	1	2.78531	1	2.50886	1	2.15458	1	3.8813
Gwangju	Nam-gu	4	1.16176	4	1.1451		1.7698		1.63829	1	1.60899	3	0.982992	2	1.14229	1	4.90075		2.52405	2	4.07378	1	3.89479	1	4.10727	1	2.08482	1	3.13758
Gwangju	Buk-gu	4	0.916095	4	0.996263		1.21051		1.4096	1	2.2465	3	1.27561	2	1.54367	1	1.9863		1.53877	2	1.53603	1	2.44882	1	3.72533	1	2.6614	1	1.8162
Gwangju	Gwangsan-gu	4	0.994474	4	1.58482		1.51579		1.58194	1	2.29163	3	1.51784	2	2.0138	1	4.69086		4.33512	2	5.72498		4.55038	1	6.58949	1	4.96656	1	5.86273
Daejeon	Dong-gu	4	0.893444	4	0.622606		0.804435		1.00094	1	0.979864	3	0.920755		0.736411		0		0	2	0		0.108771		0.399515		0.189831		0.431071
Daejeon	Jung-gu	4	0.822399	4	0.798388		0.746755		0.647039	1	0.627275	3	0.746097	2	0.801418		1.26622		0.576685	2	0.839801		0.76477		0.761822		0.730916		0.947669
Daejeon	Seo-gu	4	1.42209	4	1.25173	3	1.0134	4	1.34167	1	1.73603	3	1.61441	2	1.79799		0.750291		0.847593	2	1.27232	4	1.80095	2	1.35809	2	1.73632	2	1.4687
Daejeon	Yuseong-gu	4	0.809649	4	1.03877	3	1.07058	4	0.928621		0.629021	3	0.84611		0.889436		0.525947		0.190459	2	0.393611		0.24491	2	0.452795	2	0.332948	2	1.2579
Daejeon	Daedeok-gu	4	0.441356		0.362537		0.371788		0.434049		0.972288	3	0.583153		0.902161		0		0	2	0		0		0		0		0
Ulsan	Jung-gu	3	1.18699	1	1.34352	1	1.13413		0.991924		0.918225	1	1.81116		0.75309		0.522006	1	0.389316	1	1.19867		0.330738		0.281333		0.894527		0.062427
Ulsan	Nam-gu	3	1.6794	1	2.1004	1	1.44124	1	1.76005		1.6873	1	2.92869		1.97202		1.56057	1	2.35654	1	1.83634		2.21421		1.38683		2.83194		1.57643
Ulsan	Dong-gu	3	2.05735	1	3.16249	1	2.07343		1.57403		1.18168	1	2.01778		1.22242		1.21044	1	3.21246	1	2.08403		0.992114		2.05088		2.04904		1.80697
Ulsan	Buk-gu	3	0.697062	1	0.739011	1	0.759822		0.659288		0.706916	1	1.3619		1.00491		0.339924	1	1.17118	1	1.65816		0.974142		0.732834		1.58975		0.662579
Ulsan	Ulju-gun	3	1.74716	1	2.08745	1	1.47525	1	1.49896		1.07454	1	1.52398		0.660702		2.5061	1	4.24998	1	2.65536		2.93638		2.77248		3.04554		3.41267
Sejong	Sejong	4	0.780066	2	0.385395	3	0.964114	4	0.886661		0.710128	3	0.877849	1	1.01395	3	0		0	2	0		0	2	0	2	0.0137357	2	0.0179518
Gyeonggi-do	Jangan-gu, Suwon-si		0.888615	2	0.965041	2	1.04453		0.933485	3	0.807728	4	0.85585	1	0.929967	3	0.116227	5	0.333676		0.113915		0.0189134		0		0		0
Gyeonggi-do	Gwonseon-gu, Suwon-si		0.887994	2	0.773309	2	0.729323		0.678282	3	0.620213	4	0.681378	1	0.968189	3	0	5	0		0		0.0155972		0		0		0
Gyeonggi-do	Paldal-gu, Suwon-si		0.999552	2	1.38962	2	1.5399		1.25437	3	1.48619	4	1.16597	1	1.72483	3	0.174985	5	0.715922	7	0.922395		0.45893		0.545296		0.280712		0.336012
Gyeonggi-do	Yeongtong-gu, Suwon-si		1.12302	2	1.4539	2	0.968766		0.869156	3	0.902211	4	0.840164	1	1.07361	3	1.10368	5	0.718834	7	0.546753		0.226509		0.27644		0.404995		0.355395
Gyeonggi-do	Sujeong-gu, Seongnam-si	1	1.40332	2	2.44791	2	1.84122	2	1.34192	3	1.89114	2	1.13713	1	1.88288		0	5	0		0		0		0		0		0
Gyeonggi-do	Jungwon-gu, Seongnam-si	1	1.09004	2	0.662669		0.655523	2	0.930238	3	0.666752	2	0.807475	1	0.678195		0.263857		0.257587		0.300282		0.299298		0.307487		0.121776		0
Gyeonggi-do	Bundang-gu, Seongnam-si	1	1.72533	2	1.77259	2	1.57224	2	1.56455	3	1.6234	2	1.21103	1	1.87866		0.770567	5	0.979579		0.678014		0.517303		0.586907		0.808675	6	0.955325
Gyeonggi-do	Uijeongbu-si	1	1.06197	3	0.705188		0.846405	2	0.759033	2	0.630234	2	0.949417	3	0.620658		0.90092		0.438307		0.757643	9	0.409275	6	0.971391	5	1.40384		0.789725
Gyeonggi-do	Manan-gu, Anyang-si	2	0.952335	2	0.855201	2	0.960493		0.6591		0.802919	4	0.742653		0.722012	3	0.036224		0.04218		0		0.0511027		0.178707		0.141637		0.034184
Gyeonggi-do	Dongan-gu, Anyang-si	2	1.02426	2	1.63172	2	1.41216		0.777966	3	0.877341	4	1.14678	1	1.74466		0.825805	5	0.683875		0.497541		0.381167		0.414526	6	1.22229		0.889192
Gyeonggi-do	Bucheon-si	2	1.05694		1.14989	2	1.35813	3	1.0547	2	1.14512	4	0.996204		0.81845		0.480638		0.571769		0.723702	7	0.668833	8	0.858763		0.712707		0.600649
Gyeonggi-do	Gwangmyeong-si	2	0.862938		0.914763	2	0.943286	3	0.846063		0.847475	4	0.839678		1.22012	3	1.83001		0.777695		0.559017		0.450275		0.569771		0.274317		0.593806
Gyeonggi-do	Pyeongtaek-si		0.979755	2	0.851205	3	1.17748	4	1.04247	3	1.34189		0.982654	1	1.44322	3	1.13116		0.651572	6	0.570598		0.28132	2	0.942087	2	0.686464	2	0.702112
Gyeonggi-do	Dongducheon-si		1.6866	3	1.31281		1.47572	2	1.27408	2	1.64498	2	1.62005	3	1.438		0.169216		0		0	9	0		0		0		0
Gyeonggi-do	Sangnok-gu, Ansan-si	2	1.04075	2	0.865904	2	0.973749		0.66842		0.772444	4	0.768985	1	0.810372	3	0.63194	5	0.476311		0.788115		0.460096		0.43941		0.307048		0.713893
Gyeonggi-do	Danwon-gu, Ansan-si	2	1.21253		0.76635		0.78885		0.786775		0.717216	4	0.704097		0.662007	3	1.54514		0.958406		1.10361	7	0.881454		0.931696		0.540348		0.325765
Gyeonggi-do	Deogyang-gu, Goyang-si		0.800436	3	0.746883		0.813937	3	0.879364	2	1.02018		0.876867	3	1.02479		0.0207641		0.309976		0.610105		0.423951		0.337258		0.687139		0.567097
Gyeonggi-do	Ilsandong-gu, Goyang-si	2	1.1933	3	1.1451		0.968516	3	1.21916	2	1.27637		0.860561	3	1.10023		1.11822		0.811374		0.87281		0.679018	9	1.41518		0.846612		0.727393
Gyeonggi-do	Ilsanseo-gu, Goyang-si	2	1.37016	3	1.06413		0.879192	3	1.04953	2	1.27768		0.981785	3	0.906334		1.01162	6	0.703499		0.305051		0.331388	9	0.95227		0.415223		0.509371
Gyeonggi-do	Gwacheon-si	1	0.777209	2	0.64656	2	0.861625		0.584596	3	0.454935	4	0.481783	1	0.526251		0	5	0		0		0		0		0		0
Gyeonggi-do	Guri-si	1	0.937632	3	1.02674		0.992409	2	0.961666	2	1.13028	2	1.41257	3	0.89565		0.337369		0.19467		0.177202		0.147169		0.0537679		0.512251		0.238031
Gyeonggi-do	Namyangju-si	1	1.33039	3	0.955633		1.11209	2	1.13436		1.37051	2	1.2314	3	0.917337		0.802954		0.336998		0.358187	9	0.431859		0.404451		0.471662		0.606483
Gyeonggi-do	Osan-si		1.0016	2	0.927284		0.764594		0.580414	3	0.599958		0.476344	1	0.714439	3	1.12549	5	0.677933	6	0.23254		0.175528		0.119761		0.178062		0.202247
Gyeonggi-do	Siheung-si	2	0.864753		1.03199	2	0.810861	3	0.804833		0.693196	4	0.621798		0.963303	3	1.37643		0.68457		0.575581		0.364183		0.291236		0.195188		0.139517
Gyeonggi-do	Gunpo-si	2	0.991866	2	1.07887	2	0.946642		0.892606	3	1.00018	4	1.12846	1	0.924017	3	1.11063	5	0.89024		0.532878		0.408239		0.375927		0.539235		0.0751786
Gyeonggi-do	Uiwang-si		0.879594	2	0.840894	2	0.747833		0.680502	3	0.92364	4	0.923929	1	0.977948	3	0	5	0		0		0		0		0		0
Gyeonggi-do	Hanam-si	1	0.981969		0.940412		0.825536	2	1.34511	3	1.21791	2	0.843279	3	0.864909		0		0		0		0		0		0		0
Gyeonggi-do	Cheoin-gu, Yongin-si	1	1.20406	2	0.688118		0.880713	2	1.0366	3	0.910192	2	0.918794	1	0.716768	2	1.68319	5	1.78033	8	1.13825		0.586322		0.674556		0.551125	3	0.3331
Gyeonggi-do	Giheung-gu, Yongin-si	1	1.21254	2	0.964267		0.799429	2	0.647534	3	0.840153	2	0.745679	1	0.862959		0.432792	5	0.0518264		0.322729		0.118871		0.3335		0.237674		0.0822526
Gyeonggi-do	Suji-gu, Yongin-si	1	0.78785	2	0.516203	2	0.660377		0.516785	3	0.636618		0.704782	1	1.11263		0	5	0		0		0		0		0		0
Gyeonggi-do	Paju-si		1.15331	3	1.26165		1.03696	3	1.03132	2	1.49369		0.961182	3	1.39426		0.319298		0.197807		0.474225	9	0.778827	7	0.881721		0.442165		0.403846
Gyeonggi-do	Icheon-si	1	1.27094	2	0.956197		1.09519	2	0.973691	3	0.87854	2	1.03959	1	0.941836	2	0.105152		0.0785201	3	0		0.0231058	3	0.04029		0	3	0.0310287
Gyeonggi-do	Anseong-si		1.24659	2	0.685404		1.06519	2	0.858167	3	1.30607	2	0.85694	1	1.53895	2	0		0		0		0		0		0	3	0
Gyeonggi-do	Gimpo-si	2	0.962925		0.622243		0.775209	3	0.844976	2	0.951338		0.993075		1.15746		1.65123	6	0.446372	5	1.27445	7	0.623212		0.178897		0.189096		0.360217
Gyeonggi-do	Hwaseong-si		1.12521	2	1.42121	3	1.37495	4	1.15185	3	1.4689	4	1.01067	1	1.7415	3	0.11909		0.0333194	6	0.605961		0.455827	2	0.938361	2	0.827766	2	3.17367
Gyeonggi-do	Gwangju-si	1	0.89199	2	0.861534		0.811227	2	0.781615	3	1.11001	2	0.596208	1	0.604959	2	0.0836636		0.0593699		0.0200644		0.066683		0.0774791		0.0204639	3	0.0935451
Gyeonggi-do	Yangju-si		0.795677	3	0.72807		0.659942	3	0.441692	2	0.494867		0.53014	3	0.525271		0.0349837		0		0	9	0.0242182		0		0		0
Gyeonggi-do	Pocheon-si		1.20725	3	1.38732		0.829242	2	1.09161	2	1.44641	2	0.999759	3	1.06301		0.367897		0.0702167		0.152419	9	0.0843851		0		0		0
Gyeonggi-do	Yeoju-si	1	0.535557	2	0.730143		0.240093	2	0.667657	3	1.44736	2	0.844017	1	1.66545	2	2.0202		1.34839	3	0.477064		0.113136	3	0.851493	3	0.975185	3	1.73738
Gyeonggi-do	Yeoncheon-gun		0.890635	3	0.824518		0.63918		0.896987	2	1.0964		0.696611	3	0.933683		0		0		0	9	0		0		0		0
Gyeonggi-do	Gapyeong-gun	1	0.546769		0.44389		0.387093	2	0.184652		0.132375	2	0.337785	3	0.198606	2	0.369376		0.414829	3	0.145555	9	0	3	0		0	3	0
Gyeonggi-do	Yangpyeong-gun	1	1.15598		0.765364		1.15638	2	1.36359		1.53423	2	0.919642	3	0.60146	2	0.453428		0.243649	3	0.500414		0.13847	3	0		0	3	0.258085
Gangwon-do	Chuncheon-si	1	1.27173		1.06447		1.73082	2	1.26658		2.17527	2	1.70685	3	2.60317	2	1.25597		0.608949	3	1.07366		0.310963	3	0.587066		0.713028	3	0.759512
Gangwon-do	Wonju-si	1	1.83024		1.89113		1.62758	2	1.27944		1.3223	2	1.76398		1.67865	2	1.71228	3	2.11694	3	1.87932	2	1.66398	3	1.73813	3	1.88154	3	1.30518
Gangwon-do	Gangneung-si		1.18371		1.6258		0.765978	2	0.90063		0.957872	2	1.39263		0.962825	2	1.43567	3	2.50584	3	1.75934		0.537788	3	1.00747	3	0.909229	3	1.20826
Gangwon-do	Donghae-si		0.656677		1.34064		0.978246	2	0.8138		1.02051	2	0.819383		0.823811	2	0.388055	3	1.22738	3	0.156037		0.324105	3	0.540673	3	0.299886	3	0.178954
Gangwon-do	Taebaek-si		0.416674		0.991975		2.40638	2	1.09841		0.880517	2	0.828642		0.80837	2	0.364322	3	0.416127	3	0.45529	2	0.630373	3	0	3	0.183731	3	0.414442
Gangwon-do	Sokcho-si		1.14919		1.05445		0.634016	2	0.580371		0.530355	2	0.586505		0.621588	2	2.35794		1.89729	3	0.866775		1.04017	3	1.06588		0.474875	3	0.109218
Gangwon-do	Samcheok-si		0.219142		0.95381		0.756338	2	1.16666		1.39807	2	1.23273		0.806337	2	0.325786	3	0.742667	3	1.0582		0.768861	3	2.60195	3	0.220467	3	0.155948
Gangwon-do	Hongcheon-gun	1	1.70738		1.04823		0.946402	2	1.05421		0.700247	2	1.11788	3	0.98699	2	2.64734	3	1.61376	3	1.13397		0.836971	3	0	3	0.927681	3	0.762891
Gangwon-do	Hoengseong-gun	1	0.600565		0.431738		0.699795	2	0.767736		0.0645788	2	0.489712		0.13182	2	0	3	0	3	0		0	3	0	3	0	3	0
Gangwon-do	Yeongwol-gun		0.414793		0.394217		0.637304	2	0.668271		1.16402	2	0.484862		0.451485	2	0.996309	3	0.383767	3	0	2	0.694142	3	0	3	0	3	0.356195
Gangwon-do	Pyeongchang-gun		0.735719		0.636401		0.430455	2	0.356162		0.235202	2	0.334325		1.12517	2	0	3	0	3	0		0	3	0	3	0	3	0
Gangwon-do	Jeongseon-gun		0.157594		0.467321		0.264764	2	0.191242		0.795758	2	0.527217		0.282359	2	0	3	0	3	0	2	0	3	0	3	0	3	0
Gangwon-do	Cheorwon-gun		0.392667		0.297892		0.896993	2	0.883227		1.25737	2	0.947187	3	1.05342		0		0		0	9	0		0		0		0
Gangwon-do	Hwacheon-gun		1.55509		0.531433		0.861419	2	0.459222		0.633908	2	0.948347	3	0.427084	2	0		0.372461	3	0		0.212248	3	0.3573		0	3	0
Gangwon-do	Yanggu-gun		0.898377		0.299938		0.334194	2	0.905025		0.744522	2	1.56301	3	0.983277	2	1.55843		0	3	0.300258		0.748335	3	0		0	3	0
Gangwon-do	Inje-gun		0.498603		0.349081		0.189639	2	0.746878		0.798905	2	0.743394	3	0.472579	2	0	3	0	3	0		0	3	0		0	3	0
Gangwon-do	Goseong-gun		0.00885829		0		0.0950848	2	0.240769		0.0176205	2	0.317301	3	0.1175	2	0		0	3	0		0	3	0		0	3	0
Gangwon-do	Yangyang-gun		0.00839499		0.0146115		0.0940315	2	0.32151		0.105776	2	0.205647		0.07933	2	0	3	0	3	0		0	3	0		0	3	0
Chungcheongbuk-do	Heungdeok-gu, Cheongju-si		0.929913	2	1.35439	3	0.937799	4	1.05975		1.00512	3	1.09992	1	1.21746	3	1.45071	2	1.85075	2	1.6046	3	1.15914	2	1.49211	2	1.05291	2	1.26651
Chungcheongbuk-do	Cheongwon-gu, Cheongju-si		0.401437	2	0.632617		0.553999		0.506369		#N/A		#N/A	1	0	2	0.494236		0.24819		0.483235		0.200473		#N/A		#N/A	3	0
Chungcheongbuk-do	Chungju-si		1.22881	2	1.77987		0.685562	2	0.909212		1.10845	2	1.15147	1	1.25415	2	2.21719	3	1.98592	3	0.457632	2	0.633904	3	0.486137	3	0.385222	3	0.0870662
Chungcheongbuk-do	Jecheon-si		1.86284		1.503		1.4599	2	1.1614		1.16079	2	1.28767		0.998093	2	1.56333	3	0.167519	3	1.60827	2	1.73212	3	0.925684	3	1.26838	3	1.43452
Chungcheongbuk-do	Boeun-gun		0.343982		0.315529		0.728395		0.426021		0.120368		0.1222		0.205475	2	0		0		0		0.575524		0		0.191622	3	0.371932
Chungcheongbuk-do	Okcheon-gun	4	0.469558		0.355519		1.22093		1.36291	1	1.4468	3	0.989078		0.272927	2	1.04448		0.239584	2	1.39809		1.88775		1.82871		0.206849	3	0.484262
Chungcheongbuk-do	Yeongdong-gun	4	2.6496		1.01793		0.386916		1.55546	1	1.27777	3	0.798399	2	0.115394		0.256781		0		1.00966		0.167635		0		0.235688		0.0959579
Chungcheongbuk-do	Jeungpyeong-gun		0.374637	2	0.404236		0.306007	2	1.06866		2.65616	2	1.18331	1	0.903693	2	0		0		0		0		0		0	3	0
Chungcheongbuk-do	Jincheon-gun		0.288556	2	0.190806		0.569801	2	0.40765		0.269271	2	0.569349	1	0.194848	2	0		0		0.104064		0.259359		0		0.0552956	3	0.136243
Chungcheongbuk-do	Goesan-gun		0.140524		0.0998967		0.0219284	2	0.0250648		0.0159404	2	0.221559		0.0145683	2	0.456992		1.5012	3	0	2	0	3	0	3	0.203022	3	0
Chungcheongbuk-do	Eumseong-gun		1.16552	2	1.81695		1.11733	2	1.02938		0.708806	2	0.827172	1	1.50394	2	0.297294		0.562335	3	0		0.064719	3	0		0	3	0
Chungcheongbuk-do	Danyang-gun		0.152037		0.307658		0.235316	2	0.345426		0.274278	2	0.409933		0.173632	2	0	3	0	3	0	2	0	3	0	3	0	3	0
Chungcheongbuk-do	Dongnam-gu, Cheonan-si		0.447075	2	0.501022	3	0.616494	4	0.500312		0.501198		0.462058	1	0.431479	3	0.929319	2	0.521285		0.54298	3	0.319045	2	0.325684	2	1.86182	2	1.2039
Chungcheongbuk-do	Seobuk-gu, Cheonan-si		1.54994	2	1.60052	3	1.30317	4	1.81106	3	2.35232		1.2982	1	1.48423	3	2.47769	2	4.36476	6	1.68976	3	1.68416	2	2.29499	2	1.34504	2	0.78267
Chungcheongbuk-do	Gongju-si	4	2.03452	4	1.98707	3	1.85266	4	2.6073		3.16738	3	2.61949		3.51617	3	1.16622		0	2	0.0767901		0.255207	2	0	2	0.0469525	2	0
Chungcheongbuk-do	Boryeong-si	4	0.857308	4	0.916232	3	0.694256	4	1.32909		0.532258	3	0.825663		0.399324	3	3.65502		2.21174	2	1.75492		1.58973	2	0.798468	2	1.17616	2	0.380986
Chungcheongbuk-do	Asan-si		0.435937	2	0.445942	3	0.449017	4	0.495215		0.525207	3	1.23639	1	2.24461	3	0.243758		0		0		0	2	0.286969	2	1.51129	2	2.06253
Chungcheongbuk-do	Seosan-si	4	1.3801		1.09073	3	2.05707	4	1.48184		1.77701	3	1.56692		1.40822	3	1.20075		0.857095	2	0.440531		0.824423	2	3.288	2	1.15385	2	0.401986
Chungcheongbuk-do	Nonsan-si	4	1.37628	4	0.805756	3	0.674627	4	1.05947	1	1.01587	3	1.10718	2	1.41636	3	0.755436		0.861606	2	0.6175		1.42693	2	1.50792	2	1.27445	2	0.492563
Chungcheongbuk-do	Gyeryong-si	4	0.606278	4	0.781148	3	0.183221	4	0.26108	1	0.479717	3	0.146786		0.336178	3	0		0	2	0		0	2	0	2	0	2	0
Chungcheongbuk-do	Dangjin-si		#N/A		0.186177	3	0.582025	4	0.639877		0.96209		0.769879		0.80715		#N/A		0.32104		0.530693		0.764712	2	1.53064	2	0.475982	2	0.736765
Chungcheongbuk-do	Geumsan-gun	4	1.07408	4	1.80293		1.66195		1.11376	1	1.1376	3	1.10835	2	1.06672		0		0	2	0		0		0		0		0
Chungcheongbuk-do	Buyeo-gun	4	0.615994	4	0.689998	3	0.929323	4	1.34314		0.927002	3	0.536821		0.490246	3	0.926509		1.7135	2	0.155644		0.776077	2	0	2	0.274411	2	0.195864
Chungcheongbuk-do	Seocheon-gun	4	0.246656	4	0.472528	3	0.110363	4	0.624837		0.124124	3	0.152736	2	0.0558185	3	0.23332		1.63017	2	0.396704		0	2	0	2	0	2	0
Chungcheongbuk-do	Cheongyang-gun	4	0.303438	4	0.860927	3	0.685467	4	0.900924		0.366389	3	0.549934		0.110012	3	0		0.502799	2	0		0	2	0.490562	2	0	2	0
Chungcheongbuk-do	Hongseong-gun	4	1.76111	4	1.33178	3	2.55179	4	2.13692		1.82007	3	1.51428		1.48012	3	1.45954		0.689835	2	1.23677		0.315681	2	1.30386	2	0.70404	2	0.477684
Chungcheongbuk-do	Yesan-gun	4	0.557974		0.129322	3	0.739189	4	0.332888		0.652392	3	0.594727		0.208363	3	0.708164		0.323803	2	0.233125		0	2	0	2	0.140748	2	0.164386
Chungcheongbuk-do	Taean-gun	4	0.0506372		0.0308687	3	0.213227	4	0.144906		0.620985	3	0.379398		0.741078	3	0		0	2	0		0	2	0	2	0.0888211	2	0
Jeollabuk-do	Wansan-gu, Jeonju-si	4	1.38367	4	1.61743		1.15913		1.85321	1	1.08929	3	1.29214	2	1.22832	1	1.71967		2.10523	2	2.09481		3.03927		1.92843		2.66128	1	2.6146
Jeollabuk-do	Deokjin-gu, Jeonju-si	4	1.37155	4	1.43394		0.828449		1.20758	1	0.992955	3	0.814233	2	0.877347	1	0.336365		0.412568	2	0.31063		0.627775		0.375115		0.359262		0.618797
Jeollabuk-do	Gunsan-si	4	1.54359	4	1.34712	3	1.11667	4	1.25445		1.25203	3	0.927499	2	1.43931	3	1.0066		1.51676	2	1.07372		0.890921	2	0.971787	2	0.653595	2	0.850988
Jeollabuk-do	Iksan-si	4	1.23748	4	1.67233	3	0.962377	4	1.05867	1	0.98807	3	0.90326	2	1.36569		1.51974		1.93044	2	0.665767		0.889834	2	0.476117	2	0.918754	2	1.41717
Jeollabuk-do	Jeongeup-si	4	0.971353	4	0.701051		0.588496		1.19763	1	0.372046	3	0.579023	2	0.510427	1	1.15501		1.64075	2	1.91536		0.671585		0.215343		0.512357	1	0.270684
Jeollabuk-do	Namwon-si	4	2.11918	4	2.72393		1.07714	1	2.1192	1	1.85423	3	1.14582	2	1.27931	1	2.65462		1.5974	2	0.480821	1	0.959121	1	0.856183	1	0.452221	1	1.2111
Jeollabuk-do	Gimje-si	4	0.91294	4	0.697867		0.738461		0.85007	1	0.855237	3	0.715154	2	0.21515	1	0.12619		0.285897	2	0.101991		0		0		0		0.382003
Jeollabuk-do	Wanju-gun	4	1.09093	4	1.29883		0.71148		0.981218	1	0.653397	3	0.684482	2	1.74185	1	0		0	2	0		0		0		0		0
Jeollabuk-do	Jinan-gun	4	0.341666	4	0.12986		0.0668182		0.0076196	1	0.059472	3	0.257205	2	0.0808395	1	0		0	2	0	1	0	1	0	1	0	1	0
Jeollabuk-do	Muju-gun	4	0.301401	4	0.976844		0.240717		0.348383	1	0.465488	3	0.250216	2	0.398327	1	0		0	2	0	1	0	1	0	1	0		0
Jeollabuk-do	Jangsu-gun	4	1.05443	4	0.213752		0.515273	1	0.287441	1	0.0659901	3	0.970316	2	0.239369	1	0		0	2	0	1	0	1	0	1	0	1	0
Jeollabuk-do	Imsil-gun	4	0.102348	4	0.0131567		0.0204871		0.197757	1	0.156532	3	0.0856391	2	0.445172	1	0		0	2	0	1	0	1	0	1	0	1	0
Jeollabuk-do	Sunchang-gun	4	0.608389	4	0.373126		0.290105		0.204455	1	0.18804	3	0.194548	2	0.206485	1	0.381317		0.871955	2	0	1	0	1	0.464832	1	0.73701	1	0.352994
Jeollabuk-do	Gochang-gun	4	0.435714	4	0.9944		0.33205		0.858488		0.242476	3	0.439881	2	0.233044	1	2.04262		9.47069	2	1.61253		2.23331		1.00589		1.79508	1	0.632887
Jeollabuk-do	Buan-gun	4	0.0522814	4	0.110247		0.160567		0.307602		0.23521	3	0.172505	2	0.0913451	1	0.453474		0.257607	2	0		0.446346		0		0.413225		0
Jeollanam-do	Mokpo-si	4	1.18913	4	1.58259		2.41692		1.71473		2.12026	3	1.113	2	2.09353	1	5.91277		4.32309		5.91627		3.16671		5.14111		3.28135	1	7.58948
Jeollanam-do	Yeosu-si	4	0.75619	4	0.939776		1.22964	1	0.802657	1	1.82275		1.1058	2	1.09993	1	2.25382	1	2.51121	1	2.77313	1	2.84396	1	7.87809	1	3.10279	1	4.59897
Jeollanam-do	Suncheon-si	4	1.56001	4	1.73861		1.09524	1	1.57111	1	2.06399	3	1.39435	2	0.959124	1	2.84097	1	6.89968	1	3.44654	1	6.65525	1	7.92429	1	5.6982	1	3.2594
Jeollanam-do	Naju-si	4	1.12398	4	0.662555		0.746532		0.892108		1.47095	3	0.478687	2	0.750896	1	0		0.315786		0		0	1	0	1	0	1	0
Jeollanam-do	Gwangyang-si	4	1.13217	4	1.09289		0.915973	1	0.974927	1	1.44555	3	0.952229	2	0.504927	1	0.496845	1	2.17818	1	1.80803	1	1.65732	1	1.77852	1	1.32477	1	0.681466
Jeollanam-do	Damyang-gun	4	0.134077	4	0.160577		0.0922791		0.0498989	1	0.0749924	3	0.0274114	2	0.0157105	1	0		1.25139	2	0.213213	1	0	1	0.301252	1	0	1	0
Jeollanam-do	Gokseong-gun	4	0.730393	4	0.212227		0.171634	1	0.480118	1	0.714544	3	0.359606	2	0.120385	1	0		0.495898	2	0	1	0	1	0	1	0	1	0
Jeollanam-do	Gurye-gun	4	0.594657	4	0.278888		0.570208	1	0.528992	1	0.28738	3	0.186297	2	0.255328	1	0.454948	1	0	1	0.376369	1	0	1	0	1	0.215284	1	0
Jeollanam-do	Goheung-gun	4	0.751606	4	0.297983		0.102098	1	0.324307		0.239287		0.232991	2	0.0704287	1	2.32799		0.497364		0.366997	1	1.37272	1	0.854654	1	1.35538	1	0.722645
Jeollanam-do	Boseong-gun	4	0.1298	4	0.0525387		0.0535826	1	0.071129	1	0.110813	3	0.148939	2	0.0769997	1	0		0		0	1	0	1	0	1	0	1	0
Jeollanam-do	Hwasun-gun	4	0.557593	4	0.689419		0.672474		1.1594	1	1.47775	3	0.662297	2	0.413472	1	1.62129		1.91022		2.10834	1	2.5307	1	4.51773	1	1.93491	1	1.67585
Jeollanam-do	Jangheung-gun	4	1.41912	4	0.775771		1.85121		1.24684		1.27498	3	0.747076	2	0.709475	1	10.4624		2.9032		6.86812		3.79711	1	8.78826	1	2.2216	1	2.15377
Jeollanam-do	Gangjin-gun	4	0.0485843	4	0.0383169		0.012394		0.0718433		0.405986	3	0.126234	2	0.328207	1	0.689691		0.268613		0		0.166504	1	0.910415	1	0.96226	1	1.96534
Jeollanam-do	Haenam-gun	4	0.434774	4	0.447126		0.176532		0.779235		0.673817	3	0.533972	2	0.704753	1	2.28183		2.81162		1.64999		3.75542		3.35343		2.36635	1	2.82495
Jeollanam-do	Yeongam-gun	4	0.144202	4	0.112713		0.270056		0.209556		0.263482	3	0.170773	2	0.167128	1	0.136406		0.151936		0.755315		0.179123	1	0	1	0	1	0.428657
Jeollanam-do	Muan-gun	4	0.0398127	4	0.113675		0.178833		0.471384		0.477651	3	0.189015	2	0.406878	1	0		0		0.0838184		1.25546		1.56913		0.330968	1	0.518149
Jeollanam-do	Hampyeong-gun	4	0.0924336	4	0.0834556		0.018024		0.102807		0.0520198	3	0.0502451	2	0.0813307	1	0		0	2	0		0		0		0	1	0
Jeollanam-do	Yeonggwang-gun	4	0.267236	4	0.175809		0.36843		0.768195		0.495454	3	0.216167	2	0.386431	1	1.33446		0.425016	2	2.06281		3.43095		2.51814		0.581211	1	0.517032
Jeollanam-do	Jangseong-gun	4	0.087564	4	0.109289		0.0885842		0.285063	1	0.0824273	3	0.0275374	2	0.161012	1	0		0	2	0		0.14875	1	0	1	0	1	0
Jeollanam-do	Wando-gun	4	0.913152	4	0.424233		0.604795		0.16349		0.85169		0.140245	2	0.207241	1	0		0		0		0	1	0.919943	1	0	1	0.364434
Jeollanam-do	Jindo-gun	4	0.0753237	4	0.101213		0.309992		0.152892		0.0758882		0.345116	2	0.055164	1	0.356306		0		0.278514		0.23133		0		0	1	0
Jeollanam-do	Sinan-gun	4	0.194039	4	0.0725886		0.0802968		0.0862189		0.037666	3	0.0588213	2	0.0432891		0		0		0		0		0		0		0
Gyeongsangbuk-do	Nam-gu, Pohang-si	3	1.10292	1	1.18327	1	1.49796		1.4727		1.24448	1	1.41152		0.630957	2	0		0.241685		0.112941		0.305154		1.92523		0.774447	3	0.910745
Gyeongsangbuk-do	Buk-gu, Pohang-si	3	1.02437	1	1.38498	1	1.56938		1.704		1.54218		1.37225		0.978088	2	1.66026		1.45347	3	2.34301		3.05274	3	6.73823		1.13639	3	0.760703
Gyeongsangbuk-do	Gyeongju-si	3	0.45867	1	0.495475	1	0.577554		0.522532		0.386351	1	0.944299		0.648332	2	0.844103		0.922517		0.755344		0.443826		0.641988		1.40372	3	0.447104
Gyeongsangbuk-do	Gimcheon-si		0.991137		0.632542		0.634408		0.724722	1	0.569377		1.0003	2	0.71536	2	1.83959		1.46333		1.91979		2.34423		1.50157		2.19614	3	0.630402
Gyeongsangbuk-do	Andong-si	3	1.49374		1.00658	1	1.59245	2	1.74564		1.03692	2	1.73781		1.03186	2	9.58769	3	7.95877	3	4.6064	2	5.73963	3	2.72343	3	4.41319	3	2.5593
Gyeongsangbuk-do	Gumi-si	3	1.12644	1	1.49806	1	1.60561		1.15045	1	1.24903		1.8822		1.42357	2	0.951277		0.690903		0.572085		0.702894		1.19906		1.1734	3	0.745106
Gyeongsangbuk-do	Yeongju-si		0.81603		0.426057		1.20348	2	1.11505		0.280113	2	1.30412		0.646823	2	0.0983837	3	0	3	0	2	0.0658606	3	0.115363	3	0.137175	3	0
Gyeongsangbuk-do	Yeongcheon-si	3	0.127376	1	0.0568758	1	0.240881		0.0868207		0.0331354		0.181854		0.0528278	2	0.348898		0.398845		0.285064		0.0789027		0.399471		0.686357	3	0
Gyeongsangbuk-do	Sangju-si		0.843645		0.749294		0.809709	2	0.895922		1.16679	2	0.881494		0.963845	2	0.47945		0.410117	3	1.07937		1.38612	3	0.419274		0.942311	3	0.351401
Gyeongsangbuk-do	Mungyeong-si		1.19233		0.591355		0.975759	2	0.738353		0.867877	2	0.796106		0.67664	2	0		0	3	0	2	0.628923	3	0.506837	3	1.00495	3	0
Gyeongsangbuk-do	Gyeongsan-si	3	0.981699	1	0.54799	1	0.720527	1	0.89378		0.386999	1	0.764664		0.726947	2	0.578854	1	0	1	0.185314		0.175903		0.0726054		0.634881	3	0.483184
Gyeongsangbuk-do	Gunwi-gun	3	0.474407	1	0.559074	1	0.342022		0.367751		0.842089		0.251547		0.193265	2	0		0		0		0		0		0	3	0
Gyeongsangbuk-do	Uiseong-gun	3	0.705209		0.287107	1	0.29835	2	0.550909		0.133758	2	0.292342		0.0605094	2	0.965651		1.11846	3	1.07264		1.7825	3	0		2.32529	3	0.310348
Gyeongsangbuk-do	Cheongsong-gun	3	0.608784		0.524634	1	0.810094	2	0.508295		0.414212	2	0.504652		0.464232	2	0		0	3	0		0	3	0		0	3	0
Gyeongsangbuk-do	Yeongyang-gun		0.0817654		0.0272427		0.142911	2	0.193979		0.0560012	2	0.294713		0.169775	2	0	3	0.954917	3	0		0.548532	3	0		0.356621	3	0.746365
Gyeongsangbuk-do	Yeongdeok-gun	3	0.50834		0.108812	1	0.467805	2	0.400308		0.106536	2	0.216273		0.0670911	2	0		0	3	0		0	3	0		0	3	0
Gyeongsangbuk-do	Cheongdo-gun	3	0.38218	1	0.0657132	1	0.611128	1	0.526652	1	0.0148736	1	0.214034		0.0772069		0	1	0	1	0	1	0	1	0	1	0		0
Gyeongsangbuk-do	Goryeong-gun	3	0.359269	1	0.0207685	1	0.97631	1	0.553908	1	0.102138	1	0.231505	2	0.0627615	1	3.00801	1	0	1	0.256642	1	2.34736	1	0	1	0	1	0
Gyeongsangbuk-do	Seongju-gun	3	0.254673	1	0.265681	1	0.232237	1	0.436418	1	0.0850158		0.188786	2	0.0894013		0		0		0	1	0	1	0	1	0		0
Gyeongsangbuk-do	Chilgok-gun	3	1.41946	1	1.02162	1	1.52158		1.47053	1	0.842281		0.971888		0.501225	2	0		0		0		0		0		0	3	0
Gyeongsangbuk-do	Yecheon-gun		0.106242		0.10443		0.317033	2	0.630462		0.801496	2	0.537588		0.0859601	2	0.307113	3	0.332755	3	1.39918	2	1.74359	3	0	3	0	3	0
Gyeongsangbuk-do	Bonghwa-gun		0.200886		0.0247944		0.0747094	2	0.04894		0	2	0.0738726		0.0237778	2	0	3	0	3	0	2	0	3	0	3	0	3	0.36587
Gyeongsangbuk-do	Uljin-gun		0.160754		0.48481		0.708751	2	0.582179		0.409074	2	1.158		0.908472	2	0	3	0.465488	3	0.824696		0.136925	3	0.226596		0.269439	3	0.380167
Gyeongsangbuk-do	Ulleung-gun		0.65701		0.499515		1.74112		1.50063		0.105452		0.653217		0.138728	2	0		0		0		1.90929		0		0	3	0
Gyeongsangnam-do	Uichang-gu, Changwon-si	3	0.833191	1	1.0469	1	0.870627	1	1.48966	1	0.734186	1	1.18189	2	0.637615	1	1.37539	1	0.659915	1	0.630188	1	1.28868	1	0.152515	1	0.52988	1	0.12407
Gyeongsangnam-do	Seongsan-gu, Changwon-si	3	0.800822	1	2.03946	1	1.44652	1	1.9537	1	1.33007	1	1.62244	2	1.34659	1	0.516401	1	0.805035	1	0.311871	1	0.129402	1	0.197377	1	0.250394	1	0.203278
Gyeongsangnam-do	Masanhappo-gu, Changwon-si	4	0.936669	1	1.49348		1.25517	1	1.5089	1	0.829313	1	1.24269	2	0.765409	1	2.0145	1	3.49242	1	0.713465	1	3.66124	1	2.38385	1	2.6427	1	0.23419
Gyeongsangnam-do	Masanhoewon-gu, Changwon-si	3	1.86254	1	2.2173	1	1.7235	1	2.26127	1	1.58105	1	1.92498	2	2.69196	1	3.14111	1	6.85593	1	2.29666	1	4.50885	1	3.30348	1	4.07639	1	9.33628
Gyeongsangnam-do	Jinhae-gu, Changwon-si	3	0.812393	1	1.2408	1	0.802926	1	1.49535		1.00645	1	1.29373	2	1.9699	1	0.741248	1	1.88882	1	0.337499	1	0.799724	1	0.568156	1	2.25507	1	5.9297
Gyeongsangnam-do	Jinju-si	4	1.03943	4	1.18222		1.12628	1	1.45749	1	0.698785	1	1.74441	2	1.65077	1	1.42359	1	2.94039	1	2.01196	1	2.76182	1	1.32099	1	3.52014	1	4.72671
Gyeongsangnam-do	Tongyeong-si	4	1.1143		1.65637		1.1361	1	1.89331		1.72645	1	2.03788	2	1.28099	1	0.110936	1	0.123197	1	0.520263	1	2.60921	1	2.45455	1	4.84999	1	4.37538
Gyeongsangnam-do	Sacheon-si	4	1.16297	4	1.75678		1.79128	1	1.38142	1	0.909153	1	1.46118	2	0.854424	1	3.81416	1	1.74544	1	3.11082	1	4.54878	1	3.59659	1	6.7746	1	4.55269
Gyeongsangnam-do	Gimhae-si	3	0.95415	1	1.57647	1	1.14067	1	1.55772		1.05687	1	1.27343	2	0.919992	1	1.44847	1	2.97168	1	2.51167	1	2.38317	1	1.85345	1	2.0955	1	1.54508
Gyeongsangnam-do	Miryang-si	3	0.297207	1	0.0975936	1	0.253037	1	0.853147	1	1.1049	1	2.09689	2	3.27862	1	0.343639	1	0	1	0.376361	1	1.95811	1	3.23691	1	9.81574	1	16.084
Gyeongsangnam-do	Geoje-si		0.941948		1.30248		1.31865	1	1.49504		0.961393	1	1.5665	2	1.11096	1	1.91083	1	3.58781	1	2.24716	1	3.71926	1	2.60687	1	3.01631	1	3.38118
Gyeongsangnam-do	Yangsan-si	3	1.11907	1	1.30902	1	0.879452	1	1.06356		0.747921	1	1.24067		0.878047		0.947072	1	1.01973	1	1.53003	1	1.50003	1	0.853211	1	2.15372		1.2898
Gyeongsangnam-do	Uiryeong-gun	4	0.0775858	1	0.0997783		0.0991139	1	0.138418	1	0.118485	1	0.106473	2	0.0321645	1	0	1	0	1	0	1	0	1	0	1	0	1	0
Gyeongsangnam-do	Haman-gun	4	0.0471118	1	0.0467596		0.0295751	1	0.0220489	1	0.0135864	1	0.0135123	2	0.0365285	1	0	1	0	1	0	1	0.176601	1	0	1	0	1	0
Gyeongsangnam-do	Changnyeong-gun	3	0.488712	1	0.859839	1	0.408535	1	0.947341	1	0.527844	1	0.507873	2	0.760952	1	0	1	0	1	0.163103	1	0.406504	1	0.904856	1	0.179211	1	0
Gyeongsangnam-do	Goseong-gun	4	0.285639		0.17544		0.0771621	1	0.129643	1	0.141878	1	0.326377	2	0.0578361	1	0.200808	1	0	1	0	1	0.12957	1	0	1	0.361438	1	0
Gyeongsangnam-do	Namhae-gun	4	0.597956	4	0.872436		0.580898	1	0.43817	1	0.461632		0.786058	2	0.248805	1	0	1	0	1	0.587159	1	0	1	1.30929	1	0.864717	1	0.382804
Gyeongsangnam-do	Hadong-gun	4	0.238106	4	0.264654		0.387402	1	0.244169	1	0.118196	3	0.317351	2	0.056614	1	0.258084	1	0.299201	1	3.65209	1	0	1	0	1	1.23231	1	0.580821
Gyeongsangnam-do	Sancheong-gun	4	0.113683	4	0.127527		0.156803	1	0.0665755	1	0.0835532	3	0.332912	2	0	1	0	1	0	1	0	1	0	1	0	1	0	1	0
Gyeongsangnam-do	Hamyang-gun	4	0.0940407	4	0.0190616		0.0983052	1	0.268333	1	0.659263	3	0.737203	2	0.762279	1	0	1	0	1	0	1	0	1	0	1	0	1	0.642574
Gyeongsangnam-do	Geochang-gun	4	0.884052	4	1.1354		1.35269	1	1.05767	1	1.71163	3	1.46272	2	0.31827	1	0.178154		0.605657	1	1.42062	1	1.77054	1	3.34429	1	3.50918	1	0.4817
Gyeongsangnam-do	Hapcheon-gun	4	0.492268	1	0.319722		0.211399	1	0.539968	1	1.14054	1	1.05116	2	0.578416	1	0.294347	1	0	1	0	1	0	1	0	1	0	1	0
Jeju-do	Jeju-si	4	0.952841		0.92613		0.770356		0.943969		0.840937		1.04438		0.874424		1.15801		1.2459		1.07811		1.53353		1.19091		0.934355		0.788577
Jeju-do	Seogwipo-si	4	0.842533		0.429658		0.822939		0.807345		0.488402		0.875416		0.783555		1.2806		0		0.425795		0.27496		0.321435		0.356752		0.0912968
